# Supplementary material for: Risk prediction models for maternal mortality: A systematic review and meta-analysis
Source: PLoS One. 2018 Dec 4;13(12):e0208563. doi: 10.1371/journal.pone.0208563 (PMC6279047; doi:10.1371/journal.pone.0208563)
Supplement: S2 File — (XLSX) [file pone.0208563.s004.xlsx]

## Sheet: For Appendix
Study	Title	Abstract	Background & Objectives		Source of data		Participants (Method)			Outcome		Predictors		Sample size	Missing data	Statistical analysis methods					Risk groups	D vs. V	Participants (Results)			Model Development		Model Specification		Model performance	Model-updating	Limitation	Interpretation		Implication	Supplement information	Funding
	Identify the study as developing and/or validating a multivariable prediction model, the target population, and the outcome to be predicted.	Provide a summary of objectives, study design, setting, participants, sample size, predictors, outcome, statistical analysis, results, and conclusions.	Explain the medical context (including whether diagnostic or prognostic) and rationale for developing or validating the multivariable prediction model, including references to existing models.	Specify the objectives, including whether the study describes the development or validation of the model or both.	Describe the study design or source of data (e.g., randomized trial, cohort, or registry data), separately for the development and validation data sets, if applicable.	Specify the key study dates, including start of accrual; end of accrual; and, if applicable, end of follow-up.	Specify key elements of the study setting (e.g., primary care, secondary care, general population) including number and location of centres.	Describe eligibility criteria for participants.	Give details of treatments received, if relevant.	Clearly define the outcome that is predicted by the prediction model, including how and when assessed.	Report any actions to blind assessment of the outcome to be predicted.	Clearly define all predictors used in developing or validating the multivariable prediction model, including how and when they were measured.	Report any actions to blind assessment of predictors for the outcome and other predictors.	Explain how the study size was arrived at.	Describe how missing data were handled (e.g., complete-case analysis, single imputation, multiple imputation) with details of any imputation method.	Describe how predictors were handled in the analyses.	Specify type of model, all model-building procedures (including any predictor selection), and method for internal validation.	For validation, describe how the predictions were calculated.	Specify all measures used to assess model performance and, if relevant, to compare multiple models.	Describe any model updating (e.g., recalibration) arising from the validation, if done.	Provide details on how risk groups were created, if done.	For validation, identify any differences from the development data in setting, eligibility criteria, outcome, and predictors.	Describe the flow of participants through the study, including the number of participants with and without the outcome and, if applicable, a summary of the follow-up time. A diagram may be helpful.	Describe the characteristics of the participants (basic demographics, clinical features, available predictors), including the number of participants with missing data for predictors and outcome.	For validation, show a comparison with the development data of the distribution of important variables (demographics, predictors and outcome).	Specify the number of participants and outcome events in each analysis.	If done, report the unadjusted association between each candidate predictor and outcome.	Present the full prediction model to allow predictions for individuals (i.e., all regression coefficients, and model intercept or baseline survival at a given time point).	Explain how to the use the prediction model.	Report performance measures (with CIs) for the prediction model.	If done, report the results from any model updating (i.e., model specification, model performance).	Discuss any limitations of the study (such as nonrepresentative sample, few events per predictor, missing data).	For validation, discuss the results with reference to performance in the development data, and any other validation data.	Give an overall interpretation of the results, considering objectives, limitations, results from similar studies, and other relevant evidence.	Discuss the potential clinical use of the model and implications for future research.	Provide information about the availability of supplementary resources, such as study protocol, Web calculator, and data sets.	Give the source of funding and the role of the funders for the present study.
	1	2	3a	3b	4a	4b	5a	5b	5c	6a	6b	7a	7b	8	9	10a(D)	10b(D)	10c(V)	10d	10e(V)	11	12(V)	13a	13b	13c(V)	14a(D)	14b(D)	15a(D)	15b(D)	16	17(V)	18	19a(V)	19b	20	21	22
Aldawood et al.	Clinical characteristics and outcomes of critically ill obstetric patients: a ten-year review	BACKGROUND AND OBJECTIVES: Pregnancy and delivery can involve complications that necessitate admission to critical care facilities. The objective of our study was to assess the incidence, indications, and outcomes of obstetric patients requiring admission to an intensive care unit (ICU) in a tertiary care hospital, in Saudi Arabia. DESIGN AND SETTING: Retrospective cohort study of consecutive obs…	Appropriate p519	Suboptimal p521	Appropriate p519	Appropriate p519	Appropriate p519	Suboptimal p519	Irrelevant	Appropriate p519	Not reported	Suboptimal p519	Not reported	Not reported	Not reported	N/A	N/A	Suboptimal p519	Suboptimal p519	Not performed	Not performed	Not reported	Reported p519-20, no diagram	Reported p519-20	Not compared	N/A	N/A	N/A	N/A	Appropriate p520	Not performed	Reported p521	Discussed p521	Discussed p521	Reported p521	Not provided	Not reported
Souza et al.	The WHO Maternal Near-Miss Approach and the Maternal Severity Index Model (MSI): Tools for Assessing the Management of Severe Maternal Morbidity	Objectives: To validate the WHO maternal near-miss criteria and develop a benchmark tool for severe maternal morbidity assessments. Methods: In a multicenter cross-sectional study implemented in 27 referral maternity hospitals in Brazil, a one-year prospective surveillance on severe maternal morbidity and data collection was carried out. Diagnostic accuracy tests were used to assess the validity …	Appropriate p1-3	Appropriate p2-3	Appropriate p3-4	Appropriate p3	Appropriate p3-4	Appropriate p3-4	Irrelevant	Appropriate p3-4	Not reported	Appropriate p2-4	Not reported	Reported p4	Reported p4, 7	Appropriate p2-4	Appropriate p4	Appropriate p4-5	Appropriate p4	Not performed	Not performed	Reported p4	Reported p4, no diagram	Reported p4	Not compared	Reported p4-5	Reported p4-8	Reported p5-9	Reported p5-9	Appropriate p5-8	Not performed	Discussed p7-8	Discussed p8-9	Discussed p8-9	Discussed p8-9	Provided S1	Reported p1
Carle et al.	Design and internal validation of an obstetric early warning score: secondary analysis of the Intensive Care National Audit and Research Centre Case Mix Programme database	We designed and internally validated an aggregate weighted early warning scoring system specific to the obstetric population that has the potential for use in the ward environment. Direct obstetric admissions from the Intensive Care National Audit and Research Centre's Case Mix Programme Database were randomly allocated to model development (n = 2240) or validation (n = 2200) sets. Physiological …	Appropriate p355	Appropriate p355	Appropriate p355-7	Appropriate p355	Appropriate p355-7	Appropriate p355-7	Irrelevant	Appropriate p356	Not reported	Appropriate p356-7	Not reported	Not reported	Reported p357, 360	Appropriate p356	Suboptimal p356, a reference for development	Appropriate p357-61	Appropriate p357-61	Appropriate p357-62	Not performed	Reported p358-62	Reported p356,357,359	Appropriate p357-62	Appropriate p357-62	Reported p357-8	Reported p359, S4	Reported p359-61	Reported p360-1	Appropriate p360-1	Not performed	Discussed p364-6	Discussed p363-6	Discussed p363-6	Discussed p366	Provided S1-6	Reported p366
Cecatti et al.	Pre-validation of the WHO organ dysfunction based criteria for identification of maternal near miss	Background: To evaluate the performance of the WHO criteria for defining maternal near miss and identifying deaths among cases of severe maternal morbidity (SMM) admitted for intensive care. Method. Between October 2002 and September 2007, 673 women with SMM were admitted, and among them 18 died. Variables used for the definition of maternal near miss according to WHO criteria and for the SOFA sc…	Appropriate p1-2	Appropriate p2	Appropriate p2	Appropriate p2	Appropriate p2	Appropriate p2	Irrelevant	Appropriate p2	Not reported	Appropriate p2-3	Not reported	Not reported	Not reported	N/A	N/A	Appropriate p3	Appropriate p3	Not performed	Not performed	Not reported	Reported p3, no diagram	Reported p3-4	Not compared	N/A	N/A	N/A	N/A	Appropriate p3-5	Not performed	Discussed p5-6	Discussed p5-6	Discussed p5-6	Discussed p5-6	Not provided	Not reported
el-Solh et al.	A comparison of severity of illness scoring systems for critically ill obstetric patients	STUDY OBJECTIVE: To evaluate the predictive ability of three scoring systems, acute physiology and chronic health evaluation (APACHE II), simplified acute physiology score (SAPS II), and mortality probability models (MPM II) in critically ill obstetric patients compared to a control group of non-obstetric female patients of similar age group (range, 17 to 41 years). DESIGN: A retrospective medica…	Appropriate p1299	Appropriate p1299	Appropriate p1299-300	Appropriate p1299-300	Appropriate p1299-300	Appropriate p1299-300	Irrelevant	Appropriate p1300	Not reported	Appropriate p1300	Not reported	Not reported	Not reported	N/A	N/A	Appropriate p1300-1	Appropriate p1300-1	Not performed	Not performed	Not reported	Reported p1301-2, no diagram	Reported p1301-3	Not compared	N/A	N/A	N/A	N/A	Suboptimal for AUC p1302-3	Not performed	Discussed p1304	Discussed p1304	Discussed p1304	Discussed p1304	Not provided	Not reported
Gombar et al.	A retrospective analysis of obstetric patient's outcome in intensive care unit of a tertiary care center	Background and Aims: Admission to an intensive care unit (ICU) is considered as an objective marker of severe maternal morbidity. The aim was to assess the incidence and possible risk factors of obstetric patient admissions in the multidisciplinary ICU of a tertiary care center with emphasis on standardized mortality ratio (SMR). Material and Methods: A retrospective five year ICU record analysis…	Appropriate p503	Appropriate p503	Appropriate p503	Appropriate p503	Appropriate p503	Appropriate p503	Irrelevant	Suboptimal p503-4	Not reported	Suboptimal p503	Not reported	Not reported	Not reported	N/A	N/A	Suboptimal p503	Appropriate p503	Not performed	Not performed	Not reported	Reported p504, no diagram	Reported p504-5	Not compared	N/A	N/A	N/A	N/A	Suboptimal p504, no CIs for SMR	Not performed	Reported p 506	Discussed p505-6	Discussed p505-6	Reported p505-6	Not provided	Reported p506
Gupta et al.	Obstetric critical care: A prospective analysis of clinical characteristics, predictability, and fetomaternal outcome in a new dedicated obstetric intensive care unit	A 1 year prospective analysis of all critically ill obstetric patients admitted to a newly developed dedicated obstetric intensive care unit (ICU) was done in order to characterize causes of admissions, interventions required, course and foetal maternal outcome. Utilization of mortality probability model II (MPM II) at admission for predicting maternal mortality was also assessed. During this per…	Appropriate p146-7	Appropriate p146-7	Appropriate p147	Appropriate p147	Appropriate p147	Appropriate p147	Irrelevant	Suboptimal p147	Not reported	Suboptimal p147	Not reported	Not reported	Not reported	N/A	N/A	Suboptimal p417	Appropriate p418	Not performed	Not performed	Not reported	Reported p147-8, no diagram	Reported p147-50	Not compared	N/A	N/A	N/A	N/A	Suboptimal p150, no CIs	Not performed	Discussed p152	Discussed p151-2	Discussed p151-2	Discussed p152	Not provided	Reported p153
Harde et al.	Prospective evaluation of maternal morbidity and mortality in post-cesarean section patients admitted to postanesthesia intensive care unit	Background and Aims: Critical illness may complicate any pregnancy. Timely intensive care management of critically ill obstetric patients has better outcomes than expected from the initial severity of illness. The aim was to study the indications of transfer of post-cesarean section patients to post-anesthesia intensive care unit (PACU). (PACU transfer indicated that the patient required intensiv…	Appropriate p509	Appropriate p509	Appropriate p509	Appropriate p509	Appropriate p509	Appropriate p509	Irrelevant	Suboptimal p509	Not reported	Suboptimal p509	Not reported	Not reported	Not reported	N/A	N/A	Suboptimal p509	Suboptimal p509	Not performed	Not performed	Not reported	Reported p510, no diagram	Reported p510-11	Not compared	N/A	N/A	N/A	N/A	Suboptimal p510, no CIs	Not performed	Discussed p513	Discussed p512-3	Discussed p512-3	Discussed p513	Not provided	Reported
Hazelgrove et al.	Multicenter study of obstetric admissions to 14 intensive care units in southern England	Objectives: To identity pregnant and postpartum patients admitted to intensive care units (ICUs), the cause for their admission, and the proportion that might be appropriately managed in a high-dependency environment (HDU) by using an existing database. To estimate the goodness-of-fit for the Simplified Acute Physiology Score II, the Acute Physiology and Chronic Health Evaluation (APACHE) II, and…	Appropriate p770-1	Appropriate p770-1	Appropriate p771	Appropriate p771	Appropriate p771	Appropriate p771	Irrelevant	Suboptimal p771	Not reported	Suboptimal p771	Not reported	Not reported	Not reported	N/A	N/A	Suboptimal p771	Appropriate p771	Not performed	Not performed	Not reported	Reported p771, no diagram	Reported p771-2	Not compared	N/A	N/A	N/A	N/A	Appropriate p771-3	Not performed	Discussed p773	Discussed p773-4	Discussed p773-4	Discussed p773-4	Not provided	Not reported
Huchon et al.	A prediction score for maternal mortality in Senegal and Mali	OBJECTIVE: To develop and validate a maternal mortality score to identify patients at risk of in-hospital death in developing countries. METHODS: We performed a prospective observational study in 46 referral hospitals in Senegal and Mali, starting October 1, 2007. Derivation of a maternal mortality score was performed, using generalized estimating equation, on patients included during the first 6…	Appropriate p1050	Appropriate p1050	Appropriate p1050	Appropriate p1050	Appropriate p1050	Appropriate p1050	Irrelevant	Appropriate p1050	Not reported	Appropriate p1050-1	Not reported	Not reported	Reported p1050-1	Reported p1051	Reported p1051	Appropriate p1051	Appropriate p1051	Not performed	Reported p1051	Reported p1050-1	Reported p1051, no diagram	Reported p1051-3	Not compared	Reported p1051-3	Reported p1051-4	Reported p1054	Reported p1052-4	Appropriate p1052-5	Not performed	Discussed p1055	Discussed p1053-5	Discussed p1053-5	Discussed p1055-6	Not provided	Reported p1049-50
Kallur et al.	Organ dysfunction and organ failure as predictors of outcomes of severe maternal morbidity in an obstetric intensive care unit	Background: Most of the maternal deaths are preceded by severe maternal morbidity (SMM). Organ dysfunction and organ failure may occur as part of the pathophysiologic spectrum in SMM. Aim: To determine the predictive and discriminative abilities of the Sequential Organ Failure Assessment (SOFA) scores to determine outcomes in pregnant women with SMM, who were admitted to a maternal ICU. Materials…	Appropriate p6	Appropriate p6	Appropriate p6	Appropriate p6	Appropriate p6	Appropriate p6	Irrelevant	Suboptimal p6	Not reported	Appropriate p6	Not reported	Not reported	Not reported	N/A	N/A	Appropriate p6	Appropriate p6	Not performed	Not performed	Not reported	Reported p7, no diagram	Reported p7	Not compared	N/A	N/A	N/A	N/A	Appropriate p7-8	Not performed	Discussed p8	Discussed p8	Discussed p8	Discussed p8	Not provided	Reported p8
Karnad et a;.	Prognostic factors in obstetric patients admitted to an Indian intensive care unit	OBJECTIVES: Obstetric patients form a significant proportion of intensive care unit admissions in countries like India, where maternal mortality is high (440 per 100,000 deliveries). We studied the diseases requiring intensive care and prognostic factors in obstetric patients. DESIGN: Retrospective chart review. Acute Physiology and Chronic Health Evaluation (APACHE) II data were prospectively co…	Suboptimal p1294	Suboptimal p1294	Appropriate p1294-5	Appropriate p1294-5	Appropriate p1294-5	Appropriate p1294-5	Irrelevant	Suboptimal p1295	Not reported	Suboptimal p1295	Not reported	Not reported	Not reported	N/A	N/A	Suboptimal p1295	Appropriate p1295	Not performed	Not performed	Not reported	Reported p1295, no diagram	Reported p1296	Not compared	N/A	N/A	N/A	N/A	Appropriate p1295-8	Not performed	Not discussed	Discussed p1297-8	Discussed p1297-8	Not discussed	Not provided	Not reported
Lapinsky et al.	Evaluation of standard and modified severity of illness scores in the obstetric patient	PURPOSE: To test discrimination and calibration of APACHE-II and SAPS-II risk prediction scores in a cohort of obstetric patients, and to evaluate the effect of modifying these scores for the physiological changes in pregnancy. MATERIALS AND METHODS: A retrospective review of obstetric patients, 12 weeks gestation to 48 hours postpartum, admitted to the ICU for more than 24 hours. APACHE-II and S…	Appropriate p2	Appropriate p2	Appropriate p2	Appropriate p2	Appropriate p2	Appropriate p2	Irrelevant	Appropriate p2	Not reported	Suboptimal p2-3	Not reported	Not reported	Suboptimal p2	N/A	N/A	Suboptimal p2-3	Appropriate p3	Appropriate p2-3	Not performed	Reported p2-3	Reported p3-4, no diagram	Reported p3-4	Not compared	N/A	N/A	N/A	N/A	Suboptimal p4-5, no CIs	Suboptimal p4-5, no CIs	Discussed p5-6	Discussed p4-6	Discussed p4-6	Discussed p6	Not provided	Not reported
Muench et al.	Analysis of disease in the obstetric intensive care unit at a university referral center	To determine the current spectrum of disease in an obstetric population resulting in admission to the intensive care unit (ICU) at a tertiary care hospital. STUDY DESIGN: Analysis of data from obstetric patients admitted for critical care management at the University of Maryland Medical Center over a 24-month period. RESULTS: Critical care admission was required for 34 (1.3%) of 2,565 women admit…	Suboptimal p914-5	Suboptimal p914-5	Appropriate p915	Suboptimal p915	Appropriate p915	Appropriate p915	Irrelevant	Suboptimal p915	Not reported	Suboptimal p915	Not reported	Not reported	Not reported	N/A	N/A	Suboptimal p915	Appropriate p915	Not performed	Not performed	Not reported	Reported p915, no diagram	Suboptimal for missing data p915-7	Not compared	N/A	N/A	N/A	N/A	Appropriate p917-8	Not performed	Discussed p919	Discussed p918-9	Discussed p918-9	Discussed p919	Not provided	Not reported
Oliveira-Neto et al.	PMC3289867; Sequential organ failure assessment score for evaluating organ failure and outcome of severe maternal morbidity in obstetric intensive care	OBJECTIVE: To evaluate the performance of Sequential Organ Failure Assessment (SOFA) score in cases of severe maternal morbidity (SMM). DESIGN: Retrospective study of diagnostic validation. Setting. An obstetric intensive care unit (ICU) in Brazil. Population. 673 women with SMM. MAIN OUTCOME MEASURES: mortality and SOFA score. Methods. Organ failure was evaluated according to maximum score for e…	Appropriate p1-2	Appropriate p2	Appropriate p2	Appropriate p2	Appropriate p2	Appropriate p2	Irrelevant	Suboptimal p2	Not reported	Some assumptions made for calculation (c-section considered as emergent surgery in MPM2&3, SASP2&3, and admission either medical or unscheduled surgical in SASP2&3), no report (fitting, optimism), no information of risk groups, perfomance measured with AUC, SMR H-L	Not reported	Not reported	Not reported	N/A	N/A	Appropriate p2	Appropriate p2-3	Not performed	Not performed	Suboptimal p2-3	Reported p3, no diagram	Reported p4	Not compared	N/A	N/A	N/A	N/A	Appropriate p3-5	Not performed	Discussed p6	Discussed p5-6	Discussed p5-6	Discussed p7	Not provided	Reported p7
Rojas-Suarez et al.	Comparison of severity-of-illness scores in critically ill obstetric patients: a 6-year retrospective cohort	OBJECTIVE: The purpose of this research was to evaluate the discrimination and calibration of mortality prediction of Simplified Acute Physiology Score 2, Simplified Acute Physiology Score 3, Mortality Probability Model II, and Mortality Probability Model III in peripartum women. DESIGN: A retrospective cohort study. SETTING: Rafael Calvo Maternity Hospital, a large teaching hospital in Cartagena…	Appropriate p1047-8	Appropriate p1048	Appropriate p1048	Appropriate p1048	Appropriate p1048	Appropriate p1048	Irrelevant	Suboptimal p1048	Not reported	Suboptimal p1048	Not reported	Not reported	Suboptimal p1048-9	N/A	N/A	Suboptimal p1048	Appropriate p1048	Suboptimal p1048	Not performed	Not reported	Reported p1048, no diagram	Reported p1048-50	Not compared	N/A	N/A	N/A	N/A	Appropriate p1048-53	Not performed	Discussed p1052-3	Discussed p1049-54	Discussed p1049-54	Discussed p1053-54	Not provided	Not reported
Simsek et al.	Retrospective review of critically ill obstetrical patients: A decade's experience	Aim: To investigate the reasons for the admission of obstetrical patients to the intensive care unit (ICU) and their clinical outcomes, to compare the roles of the current scoring systems in estimating the mortality of these patients, and to determine adverse prognostic factors in critically ill obstetrical patients. Materials and methods: Data were retrospectively obtained from obstetrical patie…	Suboptimal p1060	Appropriate p1060	Appropriate p1060	Appropriate p1060	Appropriate p1060	Appropriate p1060	Irrelevant	Appropriate p1060	Not reported	Appropriate p1060	Not reported	Not reported	Not reported	N/A	N/A	Suboptimal p1060	Not specified	Not performed	Not performed	Not reported	Reported p1060, no diagram	Reported p1061	Not compared	N/A	N/A	N/A	N/A	Suboptimal p630, no AUC calculation	Not performed	Not discussed	Discussed p1063	Discussed p1063	Discussed p1063-4	Not provided	Not reported
Tang et al.	Critical care in obstetrical patients: an eight-year review	OBJECTIVE: To review the clinical characteristics and outcomes of critically ill obstetrical patients and to determine the outcome predictability using the Acute Physiology and Chronic Health Evaluation (APACHE) II scoring system. METHODS: A retrospective data collection of all obstetrical patients (n = 49) admitted for more than 24 hours to the Intensive Care Unit at Kwong Wah Hospital from 1988…	Suboptimal p936	Appropriate p936	Appropriate p936-7	Appropriate p936-7	Appropriate p936-7	Suboptimal p936	Irrelevant	Appropriate p937	Not reported	Reported in discussion p939	Not reported	Not reported	Not reported	N/A	N/A	Suboptimal p939	Not specified	Not performed	Not performed	Reported p939	Reported p937, no diagram	Reported p937-8	Not compared	N/A	N/A	N/A	N/A	Suboptimal p939, no Cis	Not performed	Not discussed	Discussed p940-1	Discussed p940-1	Discussed p940-1	Not provided	Not reported
Tempe et al.	Prediction of mortality and morbidity by simplified acute physiology score II in obstetric intensive care unit admissions	BACKGROUND: Critical care in obstetrics has received much attention in recent times. Despite progress in medical field and improvement in health facilities provided, maternal mortality is still very high in most of the developing countries. AIM: To study and analyze records of patients requiring intensive care in obstetrics and to assess utility of simplified acute physiology score (SAPS II) for …	Appropriate p178-9	Appropriate p178-9	Appropriate p180	Appropriate p180	Appropriate p180	Appropriate p180	Irrelevant	Appropriate p181	Not reported	Appropriate p181	Not reported	Not reported	Not reported	N/A	N/A	Appropriate p181	Appropriate p281	Not performed	Not performed	Not reported	Reported p181, no diagram	Reported p181-3	Not compared	N/A	N/A	N/A	N/A	Suboptimal p181-2, no CIs	Not performed	Discussed p184	Discussed p183-4	Discussed p183-4	Discussed p184	Not provided	Reported p185
Togal et al.	Obstetric admissions to the intensive care unit in a tertiary referral hospital	PURPOSE: The present study was conducted to evaluate the obstetric admissions to the intensive care unit (ICU) in the setting of a tertiary referral hospital in an attempt to identify the risk factors influencing maternal outcome. MATERIALS AND METHODS: All of the obstetric patients who seeked care for delivery at the emergency department and who were admitted to the ICU between January 2006 to J…	Suboptimal p628-9	Suboptimal p629	Appropriate p629	Appropriate p629	Appropriate p629	Appropriate p629	Irrelevant	Suboptimal p629	Not reported	Suboptimal p629	Not reported	Not reported	Not reported	N/A	N/A	Suboptimal p629	Not specified	Not performed	Not performed	Not reported	Reported p630, no diagram	Reported p630-1	Not compared	N/A	N/A	N/A	N/A	Suboptimal p630, no SMR calculation	Not performed	Not discussed	Discussed p632	Discussed p632	Discussed p632	Not provided	Not reported
Afessa et al.	Systemic inflammatory response syndrome, organ failure, and outcome in critically ill obstetric patients treated in an ICU	Study objectives: To determine the incidence of systemic inflammatory response syndrome (SIRS) and organ failure and to describe the outcomes in critically ill obstetric patients who have been treated in medical ICUs. Design: Retrospective review. Setting: A multidisciplinary ICU at a tertiary-care institution. Methods: We collected data on 74 obstetric patients who were admitted consecutively to…	Suboptimal p1271	Suboptimal p1271	Appropriate p1271-2	Appropriate p1272	Appropriate p1272	Appropriate p1272	Irrelevant	Suboptimal p1272	Not reported	Suboptimal p1272	Not reported	Not reported	Reported p1272	N/A	N/A	Suboptimal p1272	Appropriate p1272	Not performed	Not performed	Not reported	Reported p1272, no diagram	Reported p1272	Not compared	N/A	N/A	N/A	N/A	Suboptimal p1271, no CIs	Not performed	Discussed p1276	Discussed p1275-6	Discussed p1275-6	Discussed p1276	Not provided	Not reported
Gilbert et al.	Obstetric admissions to the intensive care unit: Outcomes and severity of illness	OBJECTIVE: To determine whether mortality prediction based on a current model of outcome prediction is accurate in obstetric patients. METHODS: Consecutive obstetric admissions to a medical intensive care unit from 1991 to 1998 were reviewed to determine whether mortality prediction is feasible in obstetric patients based on a widely used model. The Simplified Acute Physiologic Score (SAPS II) wa…	Appropriate p897	Appropriate p897	Appropriate p898	Appropriate p898	Appropriate p897-8	Appropriate p898	Irrelevant	Appropriate p898	Not reported	Appropriate p898	Not reported	Discussed p902	Not reported	N/A	N/A	Appropriate p898	Suboptimal p898	Not performed	Not performed	Not reported	Reported p898, no diagram	Suboptimal for missing data p898-900	Not compared	N/A	N/A	N/A	N/A	Suboptimal p900, no CIs	Not performed	Not discussed	Discussed p901	Discussed p901-2	Discussed p902	Not provided	Not reported
Haddad et al.	Applying the Maternal Near Miss Approach for the Evaluation of Quality of Obstetric Care: A Worked Example from a Multicenter Surveillance Study	Objective. To assess quality of care of women with severe maternal morbidity and to identify associated factors. Method. This is a national multicenter cross-sectional study performing surveillance for severe maternal morbidity, using the World Health Organization criteria. The expected number of maternal deaths was calculated with the maternal severity index (MSI) based on the severity of compli…	Appropriate p2-3	Suboptimal p3	Appropriate p3	Appropriate p3	Suboptimal p3, referred to other publications	Suboptimal p3, referred to other publications	Irrelevant	Suboptimal p2-3	Not reported	Appropriate p2-3	Not reported	Suboptimal p6-7	Not reported	N/A	N/A	Appropriate p2-3	Appropriate p2-3	Not performed	Not performed	Reported p3	Reported p5, no diagram	Reported p3-9	Not compared	N/A	N/A	N/A	N/A	Appropriate p5-6	Not performed	Discussed p7-8	Discussed p7-8	Discussed p7-8	Discussed p8	Not provided	Reported p9
Harrison et al.	Case mix, outcome and activity for obstetric admissions to adult, general critical care units: a secondary analysis of the ICNARC Case Mix Programme Database	Introduction Risk prediction scores usually overestimate mortality in obstetric populations because mortality rates in this group are considerably lower than in others. Studies examining this effect were generally small and did not distinguish between obstetric and nonobstetric pathologies. We evaluated the performance of the Acute Physiology and Chronic Health Evaluation (APACHE) II model in obs…	Appropriate pS26	Appropriate pS26	Appropriate pS26	Appropriate pS26	Appropriate pS26	Appropriate pS26-7	Irrelevant	Appropriate pS27	Not reported	Suboptimal pS27	Not reported	Not reported	Reported pS29	N/A	N/A	Suboptimal pS27	Appropriate pS27-9	Appropriate pS27	Reported pS27	Not reported	Reported pS30, no diagram	Reported pS28-31	Not compared	N/A	N/A	N/A	N/A	Appropriate pS3103	Appropriate pS31-3	Discussed pS35	Discussed pS35	Discussed pS35	Discussed pS35-6	Not provided	Reported pS36
Lenz et al.	Characteristics and morbidity of obstetric patients requiring intensive care	Study Objective: The objective was to assess the causes of obstetric admissions to the ICU of the General Hospital of Vienna and to evaluate the predictive ability of the APACHE 11 Scoring System for obstetric patients. Furthermore the most seriously affected patients and the factors most likely to be associated with severe morbidity were identified. Methods: A retrospective study was carried out…	Appropriate p1121	Appropriate p1121	Appropriate p1121	Appropriate p1121	Appropriate p1121	Appropriate p1121	irrelevant	Appropriate p1121, 2	Not reported	Appropriate p1121, 2	Not reported	Not reported	Not reported	N/A	N/A	Appropriate p1121, 2	Appropriate p1121, 2	Not performed	Not performed	Not reported	Reported p 1122, 3	Suboptimal for missing data 1122, 3	Not compared	N/A	N/A	N/A	N/A	Appropriate p1123-5	Not performed	Not discussed	Discussed p1125	Discussed p1125	Discussed p1125	Not provided	Not reported
Lewinsohn et al.	CRITICALLY ILL OBSTETRICAL PATIENTS - OUTCOME AND PREDICTABILITY	Objective: To determine the applicability of the Acute Physiology and Chronic Health Evaluation (APACHE) II scoring system in predicting outcome in a subgroup of critically ill obstetrical patients. Design: Retrospective data collection. Setting: A multidisciplinary intensive care unit (ICU) in a university hospital. Patients: All patients (n = 1,670) admitted for >24 hrs to the ICU during an 8-y…	Appropriate p1412	Appropriate p1412	Appropriate p1412	Suboptimal p1412	Suboptimal p1412	Appropriate p1412	Irrelevant	Appropriate p1413	Not reported	Suboptimal p1413	Not reported	Not reported	Not reported	N/A	N/A	Suboptimal p1413	Appropriate p1413	Not performed	Not performed	Not reported	Not reported	Suboptimal p1413	Not compared	N/A	N/A	N/A	N/A	Suboptimal p1413, no CIs	Not performed	Not discussed	Discussed p1414	Suboptimal p1413	Discussed p1414	Not provided	Not reported
Paternina-Caicedo et al.	Mortality Risk Prediction With an Updated Acute Physiology and Chronic Health Evaluation II Score in Critically Ill Obstetric Patients: A Cohort Study	Background: Acute Physiology and Chronic Health Evaluation II (APACHE II) score has shown low prognostic ability to predict death in the obstetric population. The objective of this study was to evaluate whether an updated form of the APACHE II score would perform better in predicting mortality in critically ill obstetric patients. Methods: A retrospective cohort study of pregnant and postpartum w…	Appropriate p97	Appropriate p98	Appropriate p98	Appropriate p98	Appropriate p98	Appropriate p98	Irrelevant	Appropriate p98	Not reported	Appropriate p98	Not reported	Not reported	Suboptimal p99	N/A	N/A	Appropriate p98	Appropriate p98	Appropriate p99	Not performed	Reported p97-99	Not reported	Reported p99	Not compared	N/A	N/A	N/A	N/A	Appropriate p99-100	Appropriate p99-100	Discussed p100	Discussed p100-1	Discussed p100-1	Discussed p100-1	Not provided	Reported p101
Souza et al.	Moving beyond essential interventions for reduction of maternal mortality (the WHO Multicountry Survey on Maternal and Newborn Health): a cross-sectional study	Background We report the main findings of the WHO Multicountry Survey on Maternal and Newborn Health (WHOMCS), which aimed to assess the burden of complications related to pregnancy, the coverage of key maternal health interventions, and use of the maternal severity index (MSI) in a global network of health facilities. Methods In our cross-sectional study, we included women attending health facil…	Appropriate p1748	Appropriate p1748	appropriate p1748, published separately (PMID:22029735)	Appropriate p1747, 1750	Appropriate p1748	Appropriate p1748	Irrelevant	Appropriate p1748-50	Not reported	Suboptimal p1754	Not reported	Appropriate p1749-50	Reported p1749, 1754	N/A	N/A	Suboptimal p1754	Appropriate p1750-1	Not performed	Reported p1750	Reported p1750	Appropriate p1749	Reported p1750-3	Not compared	N/A	N/A	N/A	N/A	Appropriate p1752-3	Not performed	Discussed p1754	Discussed p1751	Discussed p1751-3	Discussed p1751	Provided	Reported p1747, 1751
Vasquez et al.	Clinical characteristics and outcomes of obstetric patients requiring ICU admission	Objectives: To review a series of critically ill obstetric patients admitted to our ICU to assess the spectrum of disease, required interventions, and fetal/maternal mortality, and to identify conditions associated with maternal death.Design: Retrospective cohort.Setting: Medical-surgical ICU in a university-affiliated hospital.Patients: Pregnant/postpartum admissions between January 1, 1998, and…	Suboptimal p719	Suboptimal p719	Appropriate p719	Appropriate p719	Appropriate p719	Appropriate p719	Irrelevant	Appropriate p719	Not reported	Suboptimal p719	Not reported	Not reported	Not reported	N/A	N/A	Suboptimal p719	Suboptimal p719	Not performed	Not performed	Not reported	Not reported	Suboptimal for missing data p719-20	Not compared	N/A	N/A	N/A	N/A	Suboptimal p719-721, no CIs	Not performed	Discussed p723	Discussed p721	Discussed p722-3	Discussed p723	Not provided	Not reported
Vasquez et al.	Characteristics, Outcomes, and Predictability of Critically Ill Obstetric Patients: A Multicenter Prospective Cohort Study	Objective: To evaluate pregnant/postpartum patients requiring ICUs admission in Argentina, describe characteristics of moth- ers and outcomes for mothers/babies, evaluate risk factors for maternal-fetal-neonatal mortality; and compare outcomes between patients admitted to public and private health sectors. Design: Multicenter, prospective, national cohort study. Setting: Twenty ICUs in Argentina …	Suboptimal p1887	Suboptimal p1888	Appropriate p1888	Appropriate p1888	Appropriate p1888	Appropriate p1888	Irrelevant	Appropriate p1889	Not reported	Suboptimal p1888	Not reported	Appropriate p1889	Suboptimal p1890	N/A	N/A	Suboptimal p1888	Appropriate p1889	Not performed	Not performed	Not reported	Appropriate p1890	Suboptimal for missing data p1889-92	Not compared	N/A	N/A	N/A	N/A	Appropriate for APACHE2, but suboptimal for SOFA p1892-3	Not performed	Missing data not discussed p1894	Discussed p1892-3	Discussed p1892-3	Discussed p1892,93,96	Not provided	Not reported
Thakur et al.	Intensive Care Admissions in Pregnancy: Analysis of a Level of Support Scoring System	Objectives Development of a validated triaging system that can be used by obstetric providers to identify obstetric patients at risk of developing severe morbidity during an admission is urgently required. Maternal Critical Care Working Group (MCCWG) recommended a ‘‘level of care’’ strategy that based patient acuity needs on number of individual organ systems requiring support. The objective of t…	Suboptimal p106	Appropriate p106	Appropriate p106, 7	Appropriate p106, 7	Appropriate p108	Appropriate p108	Irrelevant	Suboptimal p108	Not reported	Suboptimal p108	Not reported	Not reported	Not reported	N/A	N/A	Suboptimal p108	Suboptimal p108	Not performed	Appropriate p108	Not reported	Appropriate p108, 9	Appropriate p108-11	Not compared	N/A	N/A	N/A	N/A	Suboptimal p109, 10, no Cis	Not performed	Discussed p112	Discussed p111	Discussed p111, 12	Discussed p111, 12	Not provided	Reported p112
Mjahed et al.	Obstetric patients in a surgical intensive care unit: prognostic factors and outcome of Support Scoring System	The objective of this study was to assess the incidence, prognostic factors and the outcome of obstetric patients admitted in a surgical intensive care unit (SICU) during the ante-partum or postpartum period (within 6 weeks of delivery). Between 1995 and 2002, the patients transferred from the department of obstetrics were retrospectively included into the study. Demographics included: obstetric …	Suboptimal p418	Suboptimal p418	Appropriate p418	Appropriate p418	Appropriate p418	Appropriate p418	Irrelevant	Appropriate p418	Not reported	Appropriate p418	Not reported	Not reported	Not reported	N/A	N/A	Appropriate p418, 9	Appropriate p418, 9	Not performed	Not performed	Not reported	Appropriate p419	Suboptimal for missing data p419, 20	Not compared	N/A	N/A	N/A	N/A	Suboptimal SMR p420, no Cis	Not performed	Missing data not discussed p420-2	Discussed p421, 2	Discussed p421, 2	Discussed p421, 2	Not provided	Not reported
Bhadade et al.	Maternal outcomes in critically ill obstetrics patients: a unique challenge	Background: A pregnant woman is usually young and in good health until she suffers from some acute injury. Her prognosis will hopefully be better if she receives timely intensive care. Materials and Methods: The aims of this study were to study the indications of medical intensive care unit (MICU) transfers for critically ill pregnant and postpartum females, biochemical and hematological profile,…	Suboptimal p8	Suboptimal p8	Suboptimal p8, 9	Appropriate p9	Appropriate p9, 10	Appropriate p9	Irrelevant	Appropriate p9	Not reported	Appropriated p9	Not reported	Not reported	Not reported	N/A	N/A	Suboptimal p10, 14	Suboptimal p10, 14	Not performed	Reported p 10	Not reported	Suboptimal p10, 14	Suboptimal for missing data p10, 11	Not compared	N/A	N/A	N/A	N/A	Suboptimal p14, no Cis	Not performed	Missing data not discussed p10-14	Discussed p14	Discussed p14	Discussed p14, 5	Not provided	Not reported
Mahutte et al.	Obstetric Admissions to the Intensive Care Unit	Objective: To determine whether obstetric admissions to the intensive care unit (ICU) are useful quality-assurance indicators. Methods: We analyzed retrospectively obstetric ICU admissions at two tertiary care centers from 1991 to 1997. Results: The 131 obstetric admissions represented 0.3% of all deliveries. The majority (78%) of women were admitted to the ICU postpartum. Obstetric hemorrhage (2…	Suboptimal p263	Suboptimal p263	Appropriate p263	Appropriate p263	Appropriate p263	Appropriate p263, 4	Irrelevant	Appropriate p263, 4	Not reported	Suboptimal p263, 4	Not reported	Not reported	Not reported	N/A	N/A	Appropriate p264	Appropriate p264	Not performed	Not performed	Not reported	Appropriate p264, 5	Suboptimal for missing data p264, 5	Not compared	N/A	N/A	N/A	N/A	Suboptimal p264, no Cis	Not performed	Missing data not discussed p265, 6	Not discussed p265, 6	Not discussed p265, 6	Not discussed p265, 6	Not provided	Not reported
Jain et al.	Use of the Sequential Organ Failure Assessment score for evaluating outcome among obstetric patients admitted to the intensive care unit	Objective: To evaluate the prognostic value of the Sequential Organ Failure Assessment (SOFA) score among obstetric patients admitted to the intensive care unit (ICU).Methods: A prospective studywas conducted among 90 consecutive obstetric patientswhowere admitted to the ICU of Guru Teg Bahadur Hospital, Delhi, India, between October 6, 2010, and December 25, 2011.MaximumSOFA score was calculated…	Appropriate p332	Appropriate p332	Appropriate p332	Appropriate p332	Appropriate p332	Appropriate p332	Irrelevant	Appropriate p333	Not reported	Appropriate p333	Not reported	Appropriate p333	Not reported	N/A	N/A	Appropriate p333	Appropriate p333	Not performed	Not performed	Reported p334 (discussion)	Reported p333	Reported p333-4	Not compared	N/A	N/A	N/A	N/A	Appropriate p333-6	Not performed	Discussed p336	Discussed p334-6	Discussed p334-6	Discussed p334-6	Not provided	Not provided
Paternina-Caicedo et al.	Performance of the Obstetric Early Warning Score in critically ill patients for the prediction of maternal death	BACKGROUND: Every day, about 830 women die worldwide from preventable causes related to pregnancy and childbirth. Obstetricearly warning scores have been proposed as a potential tool to reduce maternal morbidity and mortality, based on the identification of predetermined abnormal values in the vital signs or laboratory parameters, to generate a rapid and effective medical response. Several early …	Appropriate p e1	Appropriate p e1	Appropriate p e2	Appropriate p e2	Appropriate p e2	Appropriate p e2	Irrelevant	Appropriate p e2	Not reported	Appropriate p e2	Not reported	Not reported	Reported p e2	N/A	N/A	Appropriate p e2	Appropriate p e2	Not performed	Appropriate p e2-4	Reported p e2	Appropriate p e2-4	Appropriate p e2-4	Not compared	N/A	N/A	N/A	N/A	Appropriate p e4, 6	Not performed	Appropriate p e6	Appropriate p e4-6	Appropriate p e4-6	Appropriate p e6	Provided	Reported p e7
Crozier et al.	Obstetric admissions to an integrated general intensive care unit in a quaternary maternity facility	Background: Monash Medical Centre (MMC) is a university-affiliated tertiary referral hospital in Melbourne, Victoria, Australia. The hospital has a large obstetric service and is the only quarternary obstetric unit in Victoria. The intensive care unit (ICU) is a busy 21-bed general unit with a broad casemix. While there is no designated state service obstetric ICU in Victoria, MMC ICU has increas…	Suboptimal p233	Appropriate p233	Appropriate p233-4	Appropriate p233-4	Appropriate p234	Appropriate p234	Irrelevant	Appropriate p234	Not reported	Suboptimal p234	Not reported	Not reported	Not reported	N/A	N/A	Suboptimal p234	Not specified	Not performed	Not performed	Not reported	Reported p234, no diagram	Reported p234-5	Not compared	N/A	N/A	N/A	N/A	Suboptimal p234-5, no Cis	Not performed	Discussed p236	Discussed p236	Discussed p236	Discussed p236	Not provided	Not reported
Ryan et al.	Precision medicine for pregnant and recently-pregnant women receiving critical care: the CIPHER (Collaborative Integrated Pregnancy High-dependency Estimate of Risk) model	Objective: Existing critical care outcome prediction models tend to overestimate maternal mortality risk. We developed and validated an internationall-applicable outcome prediction tool (Collaborative Integrated Pregnancy High-dependency Estimate of Risk [CIPHER]) designed specifically for critically-ill pregnant and postpartum women; optimized for any cause of life-threatening morbidity and mort…	Appropriate p6	Appropriate p6	Appropriate p6	Appropriate p6	Appropriate p6, 7	Appropriate p6, 7	Irrelevant	Appropriate p7	Not reported	Appropriate p7	Not reported	Appropriate p7	Appropriate p7, 8	Appropriate p8	Appropriate p8	Appropriate p8	Appropriate p8, 9	Not performed	Reported p9	Reported p8	Reported p9, no diagram	Reported p9	Not compared	Reported p9, 10	Reported p9, 10	Reported p9, 10	Reported p9, 10	Appropriate p10	Not performed	Discussed p112	Discussed p10-12	Discussed p10-12	Discussed p12	Provided	Reported p3
