# Supplementary material for: Risk prediction models for maternal mortality: A systematic review and meta-analysis
Source: PLoS One. 2018 Dec 4;13(12):e0208563. doi: 10.1371/journal.pone.0208563 (PMC6279047; doi:10.1371/journal.pone.0208563)
Supplement: S3 File — (XLSX) [file pone.0208563.s005.xlsx]

## Sheet: STEP1SR
SR questions
1	To identify all studies that investigates the predictive performance of risk prediction models for in-hospital or up to 30days maternal mortality in hospitalized pregnant and postpartum women
2	To investigate methodological quality of identified risk prediction models, and appraise their predictive validity
Particiapnts
	Participants will be hospitalized pregnant and postpartum women in acute care hospitals.
	Postpartum period is defined up to 6 weeks after the delivery.
	Patients in outpatient clinics or emergency rooms will be excluded
Outcome(s)
	Hospital mortality
OR	Up to 30 days mortality
Intended use of the models
	Prognosis
When measured?
	At any point throughout the hospital stay

## Sheet: CIPHER
Step2					Step3	A: Risk of Bias, B: Applicability																											Step4	Overall judgement		Step5	Usability
ID	Author	Models	Outcome	Dev/Val	Domain1	Participant selection			Domain2	Predictors				Domain3	Outcome				Domain4	Sample size and participant flow					Domain5	Analysis							RISK			RATING	Yes
					Sources of Data and Criteria				List/Describe predictors(definiton, timing, knowledge of others)					Describe how it was defined and determined					Numbers of participants, outcome events, events per predictor						How the model was developed (predictor selection, fitting and optimism, risk groups, performance)								Justification
					1	2	3	RISK	1	2	3	4	RISK	1	2	3	4	RISK	Time interval between predictor assessment and outcome determination						Whether and how the model was validated , weither internally or externally
					Justification of bias rating				Justification of bias rating					Justification of bias rating					Any participants who were excluded from the model						The performance measures of the model								CONCERN
					Participants	Setting	Dates	CONCERN					CONCERN	At what time point? Composite?(frequency of each)				CONCERN	Missing data on predictors and outcomes, methods used for missing data						1	2	3	4	5	6	7	RISK	Justification
					Justifation of applicability rating				Justifation of applicability rating					Justifation of applicability rating					1	2	3	4	RISK		Justification of bias rating
																			Justification of bias rating
40	Ryan	CIPHER	Antepartum and postpartum death	Dev/Val	Retrospective maternal cohort of ICU				8 predictors which usually are availabe on ICU admission selected from candidate variables based on consensus of various clinial experts					maternal death and retrospectively checked					477, 83, 10.4 (83/10)						Various clinical experts made a list of candidate variables, final predictors were selected in the context of association with outcomes based on statistical analyses								low
					Y	Y	Y	low	Y	PY	Y	Y	low	Y	Y	Y	PY	low	Predictors were measured within 24 hours after ICU admission, and outcome was followed till postpartum period ends						Internally validated within bootstrap sample								All is "low"
					All "Y"				No"PN" and "N"					No"PN" and "N"					Those who had missing data were excluded						AUC for discrimination and H-L and visual line for cariblation assessed
					Those who admitted to obstetric ICU	tertiary reference centers with ICUs in 14 both high- and low- income countries	2000 - 2012	low					low	within postpartum period	composite outcome of maternal death and prolonged organ support			low	Clearly described incidence of missing data for both predictors and outcomes						Y	Y	Y	PY	Y	Y			low
					All fits review question				These fits review question					These fits review question					Y	Y	Y	Y	low		No "PN" and "N"							low	All is "low"
																			All "Y"

## Sheet: WHO2-5
Step2					Step3	A: Risk of Bias, B: Applicability																											Step4	Overall judgement		Step5	Usability
ID	Author	Models	Outcome	Dev/Val	Domain1	Participant selection			Domain2	Predictors				Domain3	Outcome				Domain4	Sample size and participant flow					Domain5	Analysis							RISK			RATING	No
					Sources of Data and Criteria				List/Describe predictors(definiton, timing, knowledge of others)					Describe how it was defined and determined					Numbers of participants, outcome events, events per predictor						How the model was developed (predictor selection, fitting and optimism, risk groups, performance)								Justification
					1	2	3	RISK	1	2	3	4	RISK	1	2	3	4	RISK	Time interval between predictor assessment and outcome determination						Whether and how the model was validated , weither internally or externally
					Justification of bias rating				Justification of bias rating					Justification of bias rating					Any participants who were excluded from the model						The performance measures of the model								CONCERN
					Participants	Setting	Dates	CONCERN					CONCERN	At what time point? Composite?(frequency of each)				CONCERN	Missing data on predictors and outcomes, methods used for missing data						1	2	3	4	5	6	7	RISK	Justification
					Justifation of applicability rating				Justifation of applicability rating					Justifation of applicability rating					1	2	3	4	RISK		Justification of bias rating
																			Justification of bias rating
5	Cecatti	WHO criteria (laboratory and management criteria)	ICU Mortality	Val	Retrospective cohort of obstetric ICU				5 laboratory criteria and 6 management criteria, and SOFA throughout ICU admission, with no reflection from other knowledge mentioned					ICU mortality and retrospectively checked					673, 18, 1.5 (18/12)						WHO formed Working Group on Maternal Mortality and Morbidity Classification, and defined predctors.								high
					Y	PY	Y	low	Y	PN	unclear	Y	low	Y	Y	Y	PN	low	Not clear, predictors can be measured from admission to discharge, and outcome can happen throughout ICU stay						No model, yet components evalated in this study externally								3 domain has "high" risk of bias
					Only 2nd question is "PY"				Two "PN"					Only one "PN"					No information						For mortality, sensitivity, specificity and positive and nega- tive predictive values
					Those who admitted to obstetric ICU	a tertiary reference center with ICU and 2900 annual deliveries	October 2002 and September 2007	low					low	At the timing of ICU discharge, no composite				low	No information						PY			N		N	NI		low
					All fits review question				These fits review question					These fits review question					PN	PN	Y	NI	high		Each component dose not have anwer							high	All is "low"
																			Two "PN" and "NI"

## Sheet: MSI 2-5
Step2					Step3	A: Risk of Bias, B: Applicability																											Step4	Overall judgement		Step5	Usability
ID	Author	Models	Outcome	Dev/Val	Domain1	Participant selection			Domain2	Predictors				Domain3	Outcome				Domain4	Sample size and participant flow					Domain5	Analysis							RISK			RATING	Yes
					Sources of Data and Criteria				List/Describe predictors(definiton, timing, knowledge of others)					Describe how it was defined and determined					Numbers of participants, outcome events, events per predictor						How the model wad developed (predictor selection, fitting and optimism, risk groups, performance)								justification
					1	2	3	RISK	1	2	3	4	RISK	1	2	3	4	RISK	Time interval between predictor assessment and outcome determination						Whether and how the model was validated , weither internally or externally
					Justification of bias rating				Justification of bias rating					Justification of bias rating					Any participants who were excluded from the model						The performance measures of the model								CONCERN
					Participants	Setting	Dates	CONCERN					CONCERN	At what time point? Composite?(frequency of each)				CONCERN	Missing data on predictors and outcomes, methods used for missing data						1	2	3	4	5	6	7	RISK	Justification
					Justifation of applicability rating				Justifation of applicability rating					Justifation of applicability rating					1	2	3	4	RISK		Justification of bias rating
																			Justification of bias rating
2	Souza	Maternal Severity Index	Hospital Mortality	Dev/Val	a multicenter, cross-sectional study implemented in 27 Brazilian referral maternity hospitals & WHO life-threatening conditions, maternal deaths and referral to another health facility due to severe ill health				maternal severity score (i.e. the number of WHO severity markers), distal predictors of maternal deaths (e.g. obstetric and demographic variables, direct and indirect causes of maternal deaths) and life- threatening conditions in Table 1 at hospital discharge, transfer to another hospital or death, using WHO life-threatening conditions based on SOFA score					Hospital mortality at timing of discharge, transfer to another hospital or death					9555 & 140 & 20						Stepwise approach (0.05 entry, 0.1 removal), subpopulation for development and validation								low
					Y	Y	Y	absence	Y	N	PY	PY	low	Y	Y	Y	PY	low	Unclear						Internally using split dataset								all domains are low with large dataset
					All answers are Y				we have 'No' only for one question					No 'No", yet one answer is 'PY'					Patients without life-threatening condition were excluded from the model						AUC, H-L, Nagelkerke R square test
					all women with WHO life-threatening conditions, death or referal due to severe ill health	Brazilian referral maternity hospitals	July 2009 and June 2010)	Low					high	Timing of discharge, transfer to another hospital or death, Not composite				low	No missing data because of direct contact to assisiting staffs by assistant						Y	PN	NI	Y	Y	Y	PN	low	high
					All fits review question				Timing to assess predictors is unclear					It fits review question					Y	NI	N	Y	low		Althouhg few points of analysis are not described, overall progress and assessment looks great								high concern in applicability of predictors
																			although timing of measurement is unclear, size is big withoud missing data
25	Haddad	Maternal Severity Index	Hospital Mortality	Val	a multicenter, cross-sectional study implemented in 27 Brazilian referral maternity hospitals & WHO life-threatening conditions, maternal deaths and referral to another health facility due to severe ill health				maternal severity score (i.e. the number of WHO severity markers), distal predictors of maternal deaths (e.g. obstetric and demographic variables, direct and indirect causes of maternal deaths) and life- threatening conditions in Table 1 at hospital discharge, transfer to another hospital or death, using WHO life-threatening conditions based on SOFA score					Hospital mortality at timing of discharge, transfer to another hospital or death					9555 & 140 & 20						Stepwise approach (0.05 entry, 0.1 removal), subpopulation for development and validation								low
	using exact same cohort as above				Y	Y	Y	absence	Y	N	PY	PY	low	Y	Y	Y	PY	low	Unclear						Exactly same cohort only for calculating SMR in this study								all domaina are low
					All answers are Y				we have 'No' only for one question					No 'No", yet one answer is 'PY'					Patients without life-threatening condition were excluded from the model						SMR
					all women with WHO life-threatening conditions, death or referal due to severe ill health	Brazilian referral maternity hospitals	July 2009 and June 2010)	Low					high	Timing of discharge, transfer to another hospital or death, Not composite				low	No missing data because of direct contact to assisiting staffs by assistant						Y	PN	NI	Y	Y	PY	PN	low	high
					All fits review question				Timing to assess predictors is unclear					It fits review question					Y	NI	N	Y	low		In the original article, 'low' risk of bias in the "analysis". They focused on only SMR in this study								high concern in applicability of predictors
					Yet, needing previous artcle '2'														although timing of measurement is unclear, size is big withoud missing data
30	Souza	Maternal Severity Index	Hospital Mortality	Val	357 health facilities with at leaset 1000 deliveries per year in 29 countries, and all women who gave birth at these hospitals				maternal severity score (i.e. the number of WHO severity markers), distal predictors of maternal deaths (e.g. obstetric and demographic variables, direct and indirect causes of maternal deaths) and life- threatening conditions in Table 1 at hospital discharge, transfer to another hospital or death, using WHO life-threatening conditions based on SOFA score					Hospital mortality at timing of discharge, transfer to another hospital or death					314623 & 486 & 69.4						Stepwise approach (0.05 entry, 0.1 removal), subpopulation for development and validation								low
					Y	Y	Y	absence	Y	N	PY	PY	low	Y	Y	Y	PY	low	Unclear						Validated externally with larger dataset than original one								all domains are low
					All answers are Y				we have 'No' only for one question					No 'No", yet one answer is 'PY'					Patients without severe maternal outcome were excluded						AUC, SMR
					All women without second or higher infats of multiple pregnancies	health facilities with at least 1000 annual deliveries over the world	May 1, 2010, to Dec 31, 2011	low					high	Timing of discharge, transfer to another hospital or death, Not composite				low	No missing data because of direct contact to assisiting staffs by assistant						Y			Y		Y	PY	low	high
					All fits review question				Timing to assess predictors is unclear					It fits review question					Y	NI	N	Y	low		In the original article, calibration was good and unlikely to have recalibration in external data set								high concern in applicability of predictors
																			although timing of measurement is unclear, size is big withoud missing data

## Sheet: OEWS2-5
Step2					Step3	A: Risk of Bias, B: Applicability																											Step4	Overall judgement		Step5	Usability
ID	Author	Models	Outcome	Dev/Val	Domain1	Participant selection			Domain2	Predictors				Domain3	Outcome				Domain4	Sample size and participant flow					Domain5	Analysis							RISK			RATING	No
					Sources of Data and Criteria				List/Describe predictors(definiton, timing, knowledge of others)					Describe how it was defined and determined					Numbers of participants, outcome events, events per predictor						How the model wad developed (predictor selection, fitting and optimism, risk groups, performance)								Justification
					1	2	3	RISK	1	2	3	4	RISK	1	2	3	4	RISK	Time interval between predictor assessment and outcome determination						Whether and how the model was validated , weither internally or externally
					Justification of bias rating				Justification of bias rating					Justification of bias rating					Any participants who were excluded from the model						The performance measures of the model								CONCERN
					Participants	Setting	Dates	CONCERN					CONCERN	At what time point? Composite?(frequency of each)				CONCERN	Missing data on predictors and outcomes, methods used for missing data						1	2	3	4	5	6	7	RISK	Justification
					Justifation of applicability rating				Justifation of applicability rating					Justifation of applicability rating					1	2	3	4	RISK		Justification of bias rating
																			Justification of bias rating
4	Carle	obstetric early warning score (statistical one and clinical one)	ICU mortality	Dev/Val	Prospectively collected national cohort by Intensive Care National Audit and Research Center, and All female admissions, aged between 16 and 50 with obstetric direct admission				physiological data collected by the Case Mix Program relates to the most abnormal measurements within the first 24 h following critical care admission, and additional predictors were added on the basis of clinical relevance					ICU mortality (primary)					4440 (2240 for dev, 2200 for val), 39 out of 2240, 5.55 (39/7)						univariate logistic regression for predictors, no report for fitting and optimism) , no risk group, AUC measured for performance								high
		National Early Warning Score			Y	Y	Y	low	Y	Y	PY	Y	low	Y	Y	Y	PY	low	ICU predictors measured within 24 hours after ICU admission, and outcome measured by the time of ICU discharge						Internal validation								Domain 4 has high risk of bias
		Modified Early Obstetric Warning System			All is "Y"				Third one is "PY"					4th one is "PY"					Those who had in-direct OB causes for ICU admission						AUC
		Confidential Enquiry into Maternal and Child Health OEWS			All female critical care admissions, aged between 16 and 50, with direct obstetric admission	181 critical care units in Iengland, Wales and Northern Ieland	December 1995 and September 2008	low					low	By the time of ICU discharge, and not composite				high	Missing values were imputed to the group specific medin values						Y	N	NI	Y	Y	Y	Y	low	high
					All fits review question				This model is developed on the basis of predictors after ICU admission, although intended to use it in general ward with predictors easily available in the setting					This model is developed for ICU outcome, although intended to use it in general ward					PY	Y	PN	Y	high		only 2nd is "N"								Domain 2 and 3 have high concern
																			One "PN" because indirect obstetric patinets were excluded
39	Paternina-Caicedo	obstetric early warning score (clinical one)	Antepartum and postpartum death	Val	Retrospective cohort of ICU at single tertiary center in Colombia				OEWS (clinical: OEWS is calculated based on values of the following variables in ferst 24 hours of ICU admission: systolic blood pressure, diastolic blood pressure, respiratory rate, heart rate, FiO2 required to maintain an oxygen saturation 96%, temperature, and the level of consciousness)					Antepartum and postpartum death					702, 29, 4.14 (29/7)
					Y	Y	Y	low	Y	PY	Y	Y	low	Y	Y	Y	PY	low	ICU predictors measured within 24 hours after ICU admission, and outcome measured by the time postpartum period ends						univariate logistic regression for predictors, no report for fitting and optimism) , no risk group								low
					All is "Y"				No "PN" and "N"					No "PN" and "N"					Those who had missing data (22 out of 724)						external validation								All is "low"
					All pregnant and postpartum women who admitted to ICU	ICU within one maternity hospital in Cartagena, Colombia	2006-2011	low					low	Until postpartum period ends, and not composite				low	Patients with missing data were excluded for the analysis						AUC, but no calibration
					All fits review question				These fits review question					Used for ICU patients					Y	Y	PY	PY	low		Y			Y		Y	PY	low	low
																			No "PN" and "N"														All is "low"

## Sheet: MMS2-5
Step2					Step3	A: Risk of Bias, B: Applicability																											Step4	Overall judgement		Step5	Usability
ID	Author	Models	Outcome	Dev/Val	Domain1	Participant selection			Domain2	Predictors				Domain3	Outcome				Domain4	Sample size and participant flow					Domain5	Analysis							RISK			RATING	Maybe*
					Sources of Data and Criteria				List/Describe predictors(definiton, timing, knowledge of others)					Describe how it was defined and determined					Numbers of participants, outcome events, events per predictor						How the model wad developed (predictor selection, fitting and optimism, risk groups, performance)								Justification
					1	2	3	RISK	1	2	3	4	RISK	1	2	3	4	RISK	Time interval between predictor assessment and outcome determination						Whether and how the model was validated , weither internally or externally											*PROBAST does not currently provide a “Maybe” option; however, we have added this term for perceived
					Justification of bias rating				Justification of bias rating					Justification of bias rating					Any participants who were excluded from the model						The performance measures of the model								CONCERN			intermediate/potentially usable models for pregnant and post-partum populations
					Participants	Setting	Dates	CONCERN					CONCERN	At what time point? Composite?(frequency of each)				CONCERN	Missing data on predictors and outcomes, methods used for missing data						1	2	3	4	5	6	7	RISK	Justification
					Justifation of applicability rating				Justifation of applicability rating					Justifation of applicability rating					1	2	3	4	RISK		Justification of bias rating
																			Justification of bias rating
11	Huchon	Maternal Mortality Score	Hospital death	Dev/Val	Prospective observational study of 46 hospitals in Senegal and Mali, eligible hospitals have functional OR and 800 annual deliveries, all patients who had deliveries at eligible hospitals				evere anemia in pregnancy, malaria diagnosed during pregnancy, parity greater than 4, fewer than three antenatal visits, referral from another health facility, antepartum or postpartum hemorrhage, preeclampsia or eclampsia, uterine rup- ture, and genital infection or sepsis, & measured at admission time and during labor and delivery, & without knowledge of others					in-hospital mortality measured with vital status of the mom before discharge					43624 & 46328, 301 & 345, 33 & 38 in dev & val						GEE of multiveriable logistic regression, backward elimination to select the best combination of variables, Risk groups for maternal mortality were then constructed by cutoffs for the maternal mortality score, selected using the receiver-operating characteristics curve, to maximize classification rates and usefulness of the score								low
					Y	Y	Y	absence	Y	PN	Y	Y	low	Y	Y	Y	PN	low	Not clear, predictors can be measured at admission to discharge, and outcome can happen throughout hospital stay						Internally								All is low with a large dataset
					All is "Y"				"PN" is only for 2nd question					"PN" is only for 4th question					Those who died before delivery, or transferred to another falicilites						AUC, probability of maternal mortality, sensitivity, spec- ificity, positive likelihood ratio, negative likelihood ratio, and positive and negative predictive values were calcu- lated for different maternal mortality
					All patients who delivered in one of the participating facilities during the study period, with exclusion criteria (women who delivered at home or in another center, or Women who died, before delivery or were transferred to another hospital)	46 hospitals representative of the existing health system in Senegal and Mali, taking into account the variety of contexts and levels of care	2007 to 2008	low					low	During hospital stay, not composeite				low	Checked and fixed at 3 different levles: national cordinators, national cordination center and the data manager, no methods used						Y	Y	NI	Y	Y	Y	Y	low	low
					All fits review question				All fits review question					All fits review question					Y	PY	Y	NI	low		All is "Y", except NI of overfitting								All is low
																			only one "PY" in 2nd question

## Sheet: SOFA 2-5
Step2					Step3	A: Risk of Bias, B: Applicability																											Step4	Overall judgement		Step5	Usability
ID	Author	Models	Outcome	Dev/Val	Domain1	Participant selection			Domain2	Predictors				Domain3	Outcome				Domain4	Sample size and participant flow					Domain5	Analysis							RISK			RATING	No
					Sources of Data and Criteria				List/Describe predictors(definiton, timing, knowledge of others)					Describe how it was defined and determined					Numbers of participants, outcome events, events per predictor						How the model wad developed (predictor selection, fitting and optimism, risk groups, performance)								Justification
					1	2	3	RISK	1	2	3	4	RISK	1	2	3	4	RISK	Time interval between predictor assessment and outcome determination						Whether and how the model was validated , weither internally or externally
					Justification of bias rating				Justification of bias rating					Justification of bias rating					Any participants who were excluded from the model						The performance measures of the model								CONCERN
					Participants	Setting	Dates	CONCERN					CONCERN	At what time point? Composite?(frequency of each)				CONCERN	Missing data on predictors and outcomes, methods used for missing data						1	2	3	4	5	6	7	RISK	Justification
					Justifation of applicability rating				Justifation of applicability rating					Justifation of applicability rating					1	2	3	4	RISK		Justification of bias rating
																			Justification of bias rating
12	Kallur	SOFA	Mortality without specific time period	Val	retrospective study design was used to retrieve information on pregnant women who were admitted to the maternal ICU, and all pregnant women in ICU were eligible				SOFA, sum of worst scores in 6 organs (0-24) throughout ICU stay , without knowledge of other predictions					Mortality without specific time definition, based on the retrospectively checked chart					85, 5 and 5 out of 1 SOFA? Or 5 out of 6 domains in SOFA						No modification from previous articles, , no report (fitting, optimism), risk groups are dtermined on worst socre throughaout ICU admission, perfomance measued with AUC and characteristic measure								High
					Y	PY	Y	low	Y	PN	PY		high	N	Y	PY	PN	high	Unclear, because SOFA measured throughout ICU stay, no specific time for outocome measure						External validation								We have two "high"
					2nd is PY because unclear definition of pregnancy in the study				One "PN", One "PY"					Only one has "Y"					Those who are not pregnant women in ICU						AUC, classification measure
					all pregnant women who were admitted to the ICU during the study period	maternal ICU of a maternal and new-born tertiary care centre in south India	January 2011 to December 2012	low					low	No clear statement of the timing, perhaps hospital-mortality, no composite					No information						Y			Y		Y	Y	low	low
					All fits review question				Usually, predictors available in ICU setting									unclear	PY	PY	Y	NI	low		All "Y"								all is low
														No clear statement of specific time to determine mortality					No "PN" or "N"
17	Oliveira-Neto	SOFA	ICU mortality	Val	retrospective study was carried out at the Center for Women’s Integrated Healthcare (CAISM) in Campinas, Sa ̃o Paulo, Brazil, and all obstetrical admissions in ICU werer analyzed				SOFA, sum of worst scores in 6 organs (0-24) throughout ICU stay , without knowledge of other predictions					ICU sruvinal or ICU death					673, 18, 18 out of 1 total maximum SOFA						No modification from previous articles, assuming normal when ABG is not available unlessany sign to the contrary, no report (fitting, optimism), risk groups are dtermined on worst socre throughaout ICU admission, perfomance measued with AUC and characteristic measure								High
					Y	PY	Y	low	Y	PN	PY		high	Y	Y	Y	PN	high	Predictor is worst score in ICU stay and outcome ICU mortality. So, unclear interval						External validation								We have one "high"
					No specific state for exclusion criteria				One "PN", One "PY"					One "PN"					No information						AUC, classification measure
					all obstetric admissions in ICU	tertiary referral center with an ICU designed to provide intensive moni- toring and physiological support for women with multiorgan failure and/or requiring prolonged assisted ventilation.	August 2002 until September 2007	low					low	During ICU stay, no composite					Missing data assumed to be normal unless there was any sign to the contrary						Y			Y		Y	Y	low	low
					all fits review question				Fits review question									low	PY	PY	Y	PY	low		All "Y"								all is low
														Fits revew question					No "PN" or "N"
19	Simsek	SOFA	ICU mortality	Val	retrospectively reviewd data for all obstetric patients in ICU				SOFA, sum of worst scores in 6 organs (0-24) within 24 hours after ICU admission, APACHE2, other predictors					ICU survival or death					63, 13 and 13 out of 1 SOFA						No modification from previous articles, , no report (fitting, optimism), risk groups are dtermined without any explanation, perfomance measured with characteristic measure								High
		APACHE2			Y	PY	Y	low	Y	PN	PY		high	Y	Y	Y	PN	high	SOFA within 24 hours of ICU admission and ICU mortality						External validation								We have three "high"
					2nd is only "PY"				One "PN", One "PY"					One "PN"					No information						Classification measure
					all obstetric patients in ICU		January 1999 to April 209	low					low	During ICU stay, no composite				low	No information						Y			PY		PN	NI	high	low
					All fits review question				All fits review question					FIts revew question					Y	Y	Y	NI	low		One "PN"								all is low
																			No "PN" or "N"
33	Vasquez	SOFA	ICU mortality	Val	Multicenter, prospective, national cohort, & Pregnant/postpartum (< 42 d) patients admitted to Twenty ICUs in Argentina (public, 8 and private, 12)				Worst APACHE2 and maximum SOFA within 24 hours of ICU admission, with other predictors					ICU and hospital survival or death					362, 13 and 13 out of 1 SOFA						No modification from previous articles, , no report (fitting, optimism), risk groups are dtermined without any explanation, perfomance measured with characteristic measure								low
		APACHE2			Y	Y	Y	low	Y	Y	Y		low	Y	Y	Y	Y	low	SOFA within 24 hours of ICU admission and ICU/hospital mortality						External validation								all is low
					All is "Y"				All is "Y"					All s "Y"					All patients in one ICU excluded because of protocol violation						AUC, classification measure
					All pregnant/postpartum (< 42 d) patients requiring admission to any recruited ICU for any reason, and excluded if not consented	ICUs across Argentina at both public and private hospitals	January to December, 2012	low					low	During ICU and hospital stay, no composite				low	No information						Y			PY		Y	NI	low	low
					All fits review question				Fits review question					Fits revew question					Y	Y	Y	NI	low		No "PN" or "N"								all is low
																			No "PN" or "N"
38	Jain	SOFA	ICU mortality	Val	Singlecenter, prospective cohort in tertiary ICU in India				Total SOFA at ICU admission and maximum SOFA during ICU admission					ICU survival or death					90, 30 and 30 out of SOFAs measured at diferent timings						No modification from previous articles, , no report (fitting, optimism), no risk groups, perfomance measured with AUC								low
					Y	Y	Y	low	Y	Y	Y		low	Y	Y	Y	PY	low	SOFA at ICU admission and ICU mortality						External validation								all is low
					All is "Y"				All is "Y"					No "PN" or "N"					No information						AUC
					All pregnant/postpartum (< 42 d) patients requiring admission to ICU for any reason	ICU at tertiary hospital	October 2010 to December 2011	low					low	During ICU stay, no composite				low	No information						PY			PY		Y	NI	low	low
					All fits review question				Fits review question					Fits revew question					Y	Y	NI	NI	low		No "PN" or "N"								all is low
																			No "PN" or "N"

## Sheet: MPM2 2-5
Step2					Step3	A: Risk of Bias, B: Applicability																											Step4	Overall judgement		Step5	Usability
ID	Author	Models	Outcome	Dev/Val	Domain1	Participant selection			Domain2	Predictors				Domain3	Outcome				Domain4	Sample size and participant flow					Domain5	Analysis							RISK			RATING	No*
					Sources of Data and Criteria				List/Describe predictors(definiton, timing, knowledge of others)					Describe how it was defined and determined					Numbers of participants, outcome events, events per predictor						How the model wad developed (predictor selection, fitting and optimism, risk groups, performance)								Justification
					1	2	3	RISK	1	2	3	4	RISK	1	2	3	4	RISK	Time interval between predictor assessment and outcome determination						Whether and how the model was validated , weither internally or externally											* Results were inconsistent across the full number of studies examining this model.
					Justification of bias rating				Justification of bias rating					Justification of bias rating					Any participants who were excluded from the model						The performance measures of the model								CONCERN
					Participants	Setting	Dates	CONCERN					CONCERN	At what time point? Composite?(frequency of each)				CONCERN	Missing data on predictors and outcomes, methods used for missing data						1	2	3	4	5	6	7	RISK	Justification
					Justifation of applicability rating				Justifation of applicability rating					Justifation of applicability rating					1	2	3	4	RISK		Justification of bias rating
																			Justification of bias rating
6	el-Solh	APACHE2	death prior to delivery or within 6 weeks postpartum	Val	Data of retrospective chart review, and obstetric patients in ICU identified with patients discharge record				MPM2, measured within 24 hours of ICU admission, SAPS2/APACHE2 also measured					death prior to delivery or within 6 weeks postpartum					93, 10 and 10 out of 1 MPM2 Score						No modification from previous articles, no report (fitting, optimism), no information of risk groups, perfomance measured with AUC								low
		SAPS2			Y	PY	Y	low	Y	PY	Y		low	Y	Y	Y	PY	low	Unclear timing to measure APACHE2, antepartume and postpartum death measured on the basis of retrospective chart review						External validation								all is low
		MPM2			No "N" or "PN"				No "N" or "PN"					No "N" or "PN"					No information						AUC
					Pregnant and postpartum (up to 10 days after delivery) patients (17 to 41 ages) admitted to ICU	Two tertiary ICUs in US	January 1989 to July 1995	low					low	Antepartum to postpartum (<6weeks) period, no composite outcome				low	No information how they deal with missing data						Y			PY		Y	NI	low	low
					Fits review question				Fits review question					Fits review question					PY	Y	Y	NI	low		No "N" or "PN"								all is low
																			No "PN" or "N"
8	Gupta	MPM2	ICU Mortality	Val	Data of prospective cohort of all critically ill obstetric patients in obstetric ICU at tertiary center				MPM2 at ICU admission (primary), 24, 42, 72h also assessed					ICU Mortality					24, 10 and 10 per MPM2						No modification from previous articles, no report (fitting, optimism), no information of risk groups, perfomance measured with AUC, SMR								low
					Y	PY	Y	low	Y	Y	Y		low	PY	Y	Y	Y	low	MPM2 at the admission to ICU and ICU mortality						External validation								all is low
					No "N" or "PN"				No "N" or "PN"					No "N" or "PN"					All included						AUC, Standardized Mortality Ratio
					critically ill women admitted during pregnancy as well as in first 6 weeks of the postpartum period	One tertiary center	Aapril 2009 - March 2010	low					low	ICU mortality, no composite					No information						Y			PY		Y	NI	low	low
					Fits review question				Fits review question					Fits review question					PY	Y	Y	NI	low		No "N" or "PN"								all is low
																			No "PN" or "N"
18	Rojas-Suarez	MPM2	Mortality without specific time period	Val	Retroapective cohort of all obstetric patients in ICU				MPM2 in first 24 hours, as well as MPM3, SAPS2, SAPS3					Mortality without specific time period					726, 31 and 31 per MPM2, also MPM3, SAPS2, SAPS3 measured						Some assumptions made for calculation (c-section considered as emergent surgery in MPM2&3, SASP2&3, and admission either medical or unscheduled surgical in SASP2&3),								high
		MPM3			Y	Y	Y	low	Y	PY	PY		low	PY	Y	PY	PY	low	MPM2 in first 24 hours of ICU admission and mortality without spesific timeline						External validation								One high
		SAPS2			All is "Y"				No "N" or "PN"					No "N" or "PN"					0.4% missed						AUC, SMR, H-L
		SAPS3			Pregnant and postpartum (up to 6 weeks) admitted to ICU	Maternity hospital	Jan 2006-Dec 2011	low					low	Mortality without specific time period, no composite					Dropped from calculation						Y			PY		Y	NI	low	low
					Fits review question				Fits review question					Fits review question					Y	PY	N	PN	high		No "N" or "PN"								all is low
																			One "N" and "PN"

## Sheet: MPM3 2-5
Step2					Step3	A: Risk of Bias, B: Applicability																											Step4	Overall judgement		Step5	Usability
ID	Author	Models	Outcome	Dev/Val	Domain1	Participant selection			Domain2	Predictors				Domain3	Outcome				Domain4	Sample size and participant flow					Domain5	Analysis							RISK			RATING	No
					Sources of Data and Criteria				List/Describe predictors(definiton, timing, knowledge of others)					Describe how it was defined and determined					Numbers of participants, outcome events, events per predictor						How the model wad developed (predictor selection, fitting and optimism, risk groups, performance)								Justification
					1	2	3	RISK	1	2	3	4	RISK	1	2	3	4	RISK	Time interval between predictor assessment and outcome determination						Whether and how the model was validated , weither internally or externally
					Justification of bias rating				Justification of bias rating					Justification of bias rating					Any participants who were excluded from the model						The performance measures of the model								CONCERN
					Participants	Setting	Dates	CONCERN					CONCERN	At what time point? Composite?(frequency of each)				CONCERN	Missing data on predictors and outcomes, methods used for missing data						1	2	3	4	5	6	7	RISK	Justification
					Justifation of applicability rating				Justifation of applicability rating					Justifation of applicability rating					1	2	3	4	RISK		Justification of bias rating
																			Justification of bias rating
18	Rojas-Suarez	MPM2	Mortality without specific time period	Val	Retroapective cohort of all obstetric patients in ICU				MPM3 in first 24 hours, as well as MPM2, SAPS2, SAPS3					Mortality without specific time period					726, 31 and 31 per MPM3, also MPM2, SAPS2, SAPS3 measured						Some assumptions made for calculation (c-section considered as emergent surgery in MPM2&3, SASP2&3, and admission either medical or unscheduled surgical in SASP2&3),								high
		MPM3			Y	Y	Y	low	Y	PY	PY		low	PY	Y	PY	PY	low	MPM3 in first 24 hours of ICU admission and mortality without spesific timeline						External validation								One high
		SAPS2			All is "Y"				No "N" or "PN"					No "N" or "PN"					0.4% missed						AUC, SMR, H-L
		SAPS3			Pregnant and postpartum (up to 6 weeks) admitted to ICU	Maternity hospital	Jan 2006-Dec 2011	low					low	Mortality without specific time period, no composite					Dropped from calculation						Y			PY		Y	NI	low	low
					Fits review question				Fits review question					Fits review question					Y	PY	N	PN	high		No "N" or "PN"								all is low
																			One "N" and "PN"

## Sheet: SAPS2 2-5
Step2					Step3	A: Risk of Bias, B: Applicability																											Step4	Overall judgement		Step5	Usability
ID	Author	Models	Outcome	Dev/Val	Domain1	Participant selection			Domain2	Predictors				Domain3	Outcome				Domain4	Sample size and participant flow					Domain5	Analysis							RISK			RATING	Maybe**
					Sources of Data and Criteria				List/Describe predictors(definiton, timing, knowledge of others)					Describe how it was defined and determined					Numbers of participants, outcome events, events per predictor						How the model wad developed (predictor selection, fitting and optimism, risk groups, performance)								Justification
					1	2	3	RISK	1	2	3	4	RISK	1	2	3	4	RISK	Time interval between predictor assessment and outcome determination						Whether and how the model was validated , weither internally or externally											** Sensitivity analysis showed good discrimination and cariblation,
					Justification of bias rating				Justification of bias rating					Justification of bias rating					Any participants who were excluded from the model						The performance measures of the model								CONCERN			although results were inconsistent across the full number of studies examining this model.
					Participants	Setting	Dates	CONCERN					CONCERN	At what time point? Composite?(frequency of each)				CONCERN	Missing data on predictors and outcomes, methods used for missing data						1	2	3	4	5	6	7	RISK	Justification
					Justifation of applicability rating				Justifation of applicability rating					Justifation of applicability rating					1	2	3	4	RISK		Justification of bias rating
																			Justification of bias rating
6	el-Solh	APACHE2	death prior to delivery or within 6 weeks postpartum	Val	Data of retrospective chart review, and obstetric patients in ICU identified with patients discharge record				SAPS2 no specific information of timing to be measured, APACHE2/MPM2 also measured					death prior to delivery or within 6 weeks postpartum					93, 10 and 10 out of 1 SAPS2 Score						No modification from previous articles, no report (fitting, optimism), no information of risk groups, perfomance measured with AUC								low
		SAPS2			Y	PY	Y	low	Y	PY	PY		low	Y	Y	Y	PY	low	Unclear timing to measure APACHE2, antepartume and postpartum death measured on the basis of retrospective chart review						External validation								all is low
		MPM2			No "N" or "PN"				No "N" or "PN"					No "N" or "PN"					No information						AUC
					Pregnant and postpartum (up to 10 days after delivery) patients (17 to 41 ages) admitted to ICU	Two tertiary ICUs in US	January 1989 to July 1995	low					low	Antepartum to postpartum (<6weeks) period, no composite outcome				low	No information how they deal with missing data						Y			PY		Y	NI	low	low
					Fits review question				Fits review question					Fits review question					PY	PY	Y	NI	low		No "N" or "PN"								all is low
																			No "PN" or "N"
7	Gombar	SAPS2	Mortality without specific time period	Val	Retrospective data of all obstetric women in ICU				SAPS2 calculated on ICU admission					Mortality without specific timeframe					151, 47 and 47 per SAPS2						No modification from previous articles, no report (fitting, optimism), no information of risk groups, perfomance measured with AUC, SMR								low
					Y	PY	Y	low	Y	Y	Y		low	PY	Y	Y	PY	low	SAPS2 on ICU admission, and unclear timing of outcome assessment						External validation								all is low
					No "N" or "PN"				All is "Y"					No "N" or "PN"					All included						AUC, Standardized Mortality Ratio
					All pregnant or within 6weeks postpartum women in ICU	single tertiary center	Jun 2007-2012	low					low	Unclear timing of outcome assessment, no composite				low	No information						Y			PY		Y	NI	low	low
					Fits review question				Fits review question					Fits review question					Y	PY	Y	NI	low		No "N" or "PN"								all is low
																			No "PN" or "N"
10	Hazelgrove	APACHE2	Mortality without specific time period	Val	Exisiting database of ICU patients in Southern England, and pregnant and postpartum (<42days) women admitted to ICU				APACHE2 measured based on worst results whithin 24 hours after ICU admission, SAPS2, APACHE3 also measured					Mortality without specific timeframe (perhaps within postpartum period)					210, 7 and 7 out of 1 SAPS2 score						No modification from previous articles, no report (fitting, optimism), no information of risk groups, perfomance measured with AUC, SMR								high
		SAPS2			Y	Y	Y	low	Y	PY	Y		low	PY	Y	Y	PY	low	Within 24 hours of ICU admission, outcome measure is unclear						External validation								One "high"
		APACHE3			All "Y"				No "N" or "PN"					No "N" or "PN"					5 were excluded with unknown reason						AUC, Standardized Mortality Ratio
					All obstetric patients in ICU except coincidental trauma	14 general adult ICUs in the south of England	January 1994- December 1996	low					low	Unclear timing of outcome assessment, no composite				low	No information						Y			PY		Y	NI	low	low
					Fits review question				Fits review question					Although timing is unclear, they assessed mortality					PY	NI	No	NI	high		No "N" or "PN"								all is low
																			One "N"
15	Lapinsky	APACHE2	Hospital mortality	val	Data of retrospective chart review at international multicenter (6 ICUs) and pregnant women more than 12 weeks gestation age or within 48 hours of delivery				SAPS2, modified SAPS2 based on data in first 24 hours of ICU admission					Hospital mortality					332, 40 and 40 out of 1 SAPS2 or modified one						Modified one is based on physiological change during pregnancy, no report (fitting, optimism), no information of risk groups, perfomance measured with AUC calibration (SMR)								high
		modified APACHE2			Y	Y	Y	low	Y	PY	Y		low	Y	Y	Y	PY	low	in first 24 hours of ICU admission and hospital mortality						External validation								One "high"
		SAPS2			All "Y"				All "Y"					No "N" or "PN"					No information						AUC, SMR
		modified SAPS2			All obstetric patients (more than 12 gestation weeks or within 48 hours of delivery) who admitted to ICU for at least 24 hours	international multicenter with ICU	1994 to 1998	low					low	Hospital mortality and no composite				low	Missing data are considered as normal value						Y			PY		Y	NI	low	low
					Fits review question				Fits review question					Fits review question					PY	Y	PY	PN	high		No "N" or "PN"								all is low
																			One "PN"
18	Rojas-Suarez	MPM2	Mortality without specific time period	Val	Retroapective cohort of all obstetric patients in ICU				SAPS2 in first 24 hours, as well as MPM2, MPM3, SAPS3					Mortality without specific time period					726, 31 and 31 per SAPS2, also MPM2, MPM3, SAPS3 measured						Some assumptions made for calculation (c-section considered as emergent surgery in MPM2&3, SASP2&3, and admission either medical or unscheduled surgical in SASP2&3),								high
		MPM3			Y	Y	Y	low	Y	PY	PY		low	PY	Y	PY	PY	low	SAPS2 in first 24 hours of ICU admission and mortality without spesific timeline						External validation								One high
		SAPS2			All is "Y"				No "N" or "PN"					No "N" or "PN"					23.6% missed						AUC, SMR, H-L
		SAPS3			Pregnant and postpartum (up to 6 weeks) admitted to ICU	Maternity hospital	Jan 2006-Dec 2011	low					low	Mortality without specific time period, no composite					Dropped from calculation						Y			PY		Y	NI	low	low
					Fits review question				Fits review question					Fits review question					Y	PY	N	PN	high		No "N" or "PN"								all is low
																			One "N" and "PN"
21	Tempe	SAPS2	Hospital mortality	val	Retrospective data analysis of obstetric admissions in ICU at a tertiary center				SAPS in first 24 hours					Hospital mortality					57, 23 and 23 per SAPS2						No modification from previous articles, no report (fitting, optimism), no information of risk groups, perfomance measured with AUC, SMR								low
					Y	Y	Y	low	Y	PY	PY		low	Y	Y	Y	PY	low	SAPS2 in first 24 hours of ICU admission and hospital mortality						External validation								all is low
					All is "Y"				No "N" or "PN"					No "N" or "PN"					All included						AUC, Standardized Mortality Ratio
					Obstetric patients in ICU	A tertiary hospital	May 2002-Oct 2004	low					low	Hospital mortality, no composite					No information						Y			PY		Y	NI	low	low
					Fits review question				Fits review question					Fits review question					Y	Y	Y	NI	low		No "N" or "PN"								all is low
																			No "PN" or "N"
22	Togal	SAPS2	Mortality without specific time period	val	Retrospective cohort of all obstetric patients in ICU at tertiary referral hospital				SAPS2 without specific time frame to measure					Mortality without specific time period					73, 9 and 9 per SAPS2						No modification from previous articles, no report (fitting, optimism), no information of risk groups, perfomance measured with SMR								high
					Y	PY	Y	low	Y	PY	PY		low	PY	Y	Y	PY	low	SAPS2 without timeline and mortality without speific time frame as well						External validation								two "high"
					No "N" or "PN"				No "N" or "PN"					No "N" or "PN"					All included						SMR
					Obstetric patients admitted from emergency department for delivery and subsequently to ICU	a tertiary center	Jan 2006-July 2009	low					low	Mortality without specific time period, no composite					No information						Y			PY		PN	NI	high	low
					Fits review question				Fits review question					Fits review question					PY	NI	Y	NI	high		One "PN"								all is low
																			two "NI"
24	Gilbert	SAPS2	Hospital mortality	val	Retrospective data analysis of all obstetric women (antepartum or within 6 weeks of delivery) in ICU				SAPS2 based on worst values 24 hours before and through after 24 hours of ICU admission					Hospital mortality					233, 8 and 8 per SAPS2						No modification from previous articles, no report (fitting, optimism), Risk group (medical, obstetric, postpartum hemorrhage), perfomance measured with SMR								high
					Y	PY	Y	low	Y	PY	Y		low	PY	Y	Y	PY	low	SAPS2 based on worst values 24 hours before and through after 24 hours of ICU admission						External validation								One high
					No "N" or "PN"				No "N" or "PN"					No "N" or "PN"					All included						SMR
					All obstetric patients (antepartum or within 6weeks of delivery) in ICU	Single tertiary center	Jan 1991-Dec 1998	low					low	Hospital mortality, no composite					No information						Y			PY		PN	NI	high	low
					Fits review question				Fits review question					Fits review question					PY	Y	Y	NI	low		One "PN"								all is low
																			No "PN" or "N"
35	Mjahed	APACHE2	Hospital mortality	Val	Retrospective data of pregnant patients admitted to ICU at a teaching hospital, in Morocco				APACHE2 and SAPS2 on the admission to ICU					Hospital mortality on clinical chart review					364, 61 and 61 per APACHE2 and SAPS2						No modification from previous articles, , no report (fitting, optimism), no risk groups, perfomance measured with SMR								low
		SAPS2			Y	PY	Y	low	Y	Y	Y		low	Y	Y	Y	PY	low	APACHE2 and SAPS 2on the ICU admission and hospital mortality						External validation								all is low
					No "N" or "PN"				All "Y"					No "N" or "PN"					All included						Standardized Mortality Ratio
					pregnant patients requiring admission to an ICU	ICU at a teaching hospital, Morocco	January 1995 to December 2002	low					low	During hospital stay, no composite				low	No information						Y			PY		Y	NI	low	low
					All fits review question				Fits review question					Fits revew question					Y	Y	Y	NI	low		No "PN" or "N"								all is low

[truncated: 3 more sheets: SAPS3 2-5, APACHE2 2-5, APACHE3 2-5]
